# Supplementary material for: Application of AI in Hypertension Health Education: Scoping Review
Source: J Med Internet Res. 2026 Jul 15;28:e95596. doi: 10.2196/95596 (PMC13372264; doi:10.2196/95596)
Supplement: Multimedia Appendix 2 [file jmir-v28-e95596-s002.xlsx]

## Sheet: Sheet1
Author (year)	Country	Research design	Study setting	Sample size and groups	Duration	AI technology type	Specific AI technology / model name	Core AI techniques used	Application scenario	Brief description of application scenario	Health education content / domains	Outcome measures	Summary of reported conclusions
Persell et al. (2020)	United States	Quantitative RCT	4 primary care clinics affiliated with Northwestern Medical Group in downtown Chicago, Illinois	• N=333 randomized (intervention=166,control=167) • N=297 completed follow-up	6 months	Conversational AI via smartphone app	HPCP	•Natural Language Processing •Machine Learning	Hypertension BP self-management education	A smartphone-based conversational AI coaching app plus a home BP monitor was compared with a BP tracking app plus a home BP monitor in adults with uncontrolled hypertension. The app uses cognitive behavioral therapy techniques to provide automated, individualized support across multiple hypertension self-care domains.	•BP self-monitoring •Medication adherence •Weight loss •Diet •Physical activity •Sleep •Stress management	•Primary: SBP at 6 month •Secondary: Self-reported antihypertensive medication adherence, home monitoring and self-management practices, measures of self-efficacy associated with blood pressure, weight, and self-reported health behaviors.	Among participants with uncontrolled hypertension, those randomized to the smartphone coaching app plus a home monitor had similar SBP at 6 months vs those who received a BP tracking app plus a home monitor. Between-group adjusted difference was −2.0 mmHg . Self-confidence in controlling BP was significantly greater in the intervention group. No significant differences in other secondary outcomes.
Griffin et al. (2021)	United States	Mixed methods study	University of North Carolina at Chapel Hill and surrounding areas, NC, USA	N=15 adults with hypertension prescribed ≥1 medication	Single time point	Conversational AI / chatbots	Chatbots	•Natural Language Processing	Hypertension medication self-management education—understanding patient information needs and perceptions toward chatbots	A chatbot to support hypertension medication self-management	• Medication management • Medication refills • Communication with care team • Healthy lifestyles (diet, exercise, BP tracking)	Information-need themes: • Perceptions toward chatbots • Perceived frequency of use • Barriers and facilitators of using	Participants showed curiosity toward chatbots and most perceived them as humanlike. The majority were interested in using a chatbot to help manage medications, refills, communicate with care teams, and for accountability toward self-care tasks. Those with overall positive perceptions were younger and taking fewer medications. Concerns included chatbots providing too much information, making deman…
Kario et al. (2021)	Japan	Quantitative RCT	12 study sites in Japan	• N=390 randomized (digital therapeutics=199, control=191) • N=372 completed 12-week follow-up	24 weeks	Digital Therapeutics algorithm	HERB system	• Intelligent Systems • Natural Language Processing	Non-pharmacological lifestyle modification for untreated essential hypertension	A smartphone-based digital therapeutics system provides personalized, interactive lifestyle modification education and support (salt reduction, weight control, exercise, sleep, stress coping, alcohol reduction) through a virtual nurse chatbot, compared with standard lifestyle modification alone.	• Salt restriction • Body weight control • Regular exercise • Improving sleep condition • Stress coping • Reducing alcohol intake • BP management knowledge	• Primary: mean change in 24-h ambulatory SBP from baseline to 12 weeks • Secondary: home SBP/DBP (morning, evening), office SBP/DBP, heart rate, salt intake, body weight, BMI, app engagement rate, self-reported executive scores for app-guided behaviors, adverse events	Between-group differences at 12 weeks: 24-h ambulatory SBP −2.4 mmHg, morning home SBP −4.3 mmHg, evening home SBP −3.3 mmHg, office SBP −3.6 mmHg. No major program-related safety events occurred up to 24 weeks. HERB-DH1 showed the superiority of digital therapeutics compared with standard lifestyle modification alone.
Gutierrez et al. (2023)	Philippine	Quantitative RCT	10 study sites in Region IV-A (Cavite and Laguna provinces), Philippines	• N=417 randomized (intervention=214, control=203) • N=401 completed 6-month follow-up	6 months	Expert System	Pharmalasaakit Expert System	• Expert Systems • Knowledge Bases	Pharmacist-led patient education for medication adherence	A pharmacist-led expert system generates personalized medication adherence tools and educational materials based on patients' stage of change, supplemented with pharmacist counseling. The system uses Google Workspace to create tailored outputs within 60 seconds.	• Medication knowledge (reason for taking, side effects, duration, monitoring) • BP monitoring; lifestyle modifications • What to do if dose missed • Proper medication storage	• Primary: Medication Possession Ratio • Secondary: medication adherence, SBP, DBP, controlled BP, number of antihypertensive agents, medication changes, self-perceived knowledge score.	The intervention group was 430.40% more likely to be adherent. MPR was significantly improved by 0.1141. Medication adherence, BMI and self-perceived knowledge significantly predicted BP control. The intervention had no statistically significant direct effect on SBP or DBP. However, it had an indirect effect on BP through improved medication adherence and knowledge.
Griffin et al. (2023)	United States	Quantitative descriptive study	• University of North Carolina at Chapel Hill • Usability testing was conducted virtually during one-on-one Zoom sessions	N=10 patients with hypertension	Single time point	Task-oriented chatbot	Medicagent	• Natural Language Processing • Machine Learning	Hypertension self-management support (medications, appointments, healthy recipes)	A text-based chatbot for hypertension self-management, using Google Cloud Dialogflow natural language understanding platform with rule-based grammar matching and ML matching for intent recognition.	• Medication information (list, reminders, side effects) • Medication refills • Healthy recipes • Appointment scheduling • BP tracking and sharing with providers	• Effectiveness: task completion rate, user error rate, system error rate • Efficiency: number of clicks, utterances, duration of interaction per task • Satisfaction: System Usability Scale • Qualitative feedback (strengths, shortcomings)	Participants completed nearly all tasks and spent an average of 18 min interacting with Medicagent. Only 8.6% of utterances were not successfully mapped to an intent. Medicagent achieved a mean SUS score of 78.8/100. Participants desired menu and back buttons for navigation, more instructive error messages, a health professional persona, and voice interaction capability. Flexibility of interactio…
Sakane et al. (2023)	Japan	Quantitative RCT	Omron monitor recruitment site. Online trial, Japan	• N=78 overweight/obese men aged 40-69 years with hypertension (intervention=39, control=39) • Retention=95%	12 weeks	Chatbot	KENPO-app	• Natural Language Processing	Specific health guidance (weight loss) for Japanese adults with obesity and hypertension	A mHealth app developed for Japan's Specific Health Guidance system. It uses chatbot‑supported health information provision, initial and final assessments, and self‑monitoring tools (weight, steps, BP).	• Healthy eating habits • Exercise habits • Lifestyle habits • BP monitoring • Daily steps (5000/7000/8000/10000 targets) • Weight management	Body weight, BMI, SBP, DBP, adherence to daily self-weighing, pedometer use, BP monitoring , self-reported health behaviors (exercise habits, eating habits, lifestyle habits, daily steps), personality traits	Compared with the active control group, median body weight and BMI of the intervention group significantly decreased at 3 months. Adherence to daily self-weighing and BP monitoring were significantly higher. SBP decreased but between-group difference not significant. Personality traits associated with degree of weight loss.
Yano et al. (2024)	Japan	Quantitative descriptive study	Japan (multicenter evaluation by 3 specialists)	• 20 questions generated by ChatGPT-4 • Evaluated by 3 blinded certified hypertension/nephrology specialists	Single time point	Generative AI chatbot	ChatGPT	• Natural Language Processing • Generative Artificial Intelligence	Answering frequently asked hypertension patient questions	ChatGPT-4's responses to 20 common hypertension-related patient inquiries in both Japanese and English.	All kinds of hypertension information produced due to the inquiries	• Appropriateness of responses • Comparison of Japanese vs. English response quality (accuracy, comprehensiveness, professionalism, level of detail) • Gwet's agreement coefficient for inter-rater reliability	GPT-4's answers to 17 of 20 questions were unanimously deemed appropriate by all 3 reviewers. Gwet's agreement coefficient was 0.890. Responses were largely appropriate, confirming potential for patient education. English responses were consistently deemed superior to Japanese ones in 11 of 20 questions, suggesting training data language distribution affects response quality.
O'Hagan et al. (2023)	Australia	Quantitative descriptive study	Westmead Applied Research Centre, University of Sydney, Australia	• 15 hypertension-related questions (two separate question sets with different wording) • Evaluated by 2 independent reviewers on 2 separate occasions	Three evaluation time points: February, April, and May 2023	Generative AI chatbot	ChatGPT	• Natural Language Processing • Generative Artificial Intelligence	Evaluating the potential of ChatGPT as a source of hypertension health information	ChatGPT's responses to 15 commonly asked hypertension questions	All kinds of hypertension information produced due to the questions	• Readability • Credibility • Accuracy	ChatGPT provided responses to hypertension questions largely supported by international guidelines across 2 iterations and 2 prompt variations. However, average reading age was 13.5–14.3 years, and no answers met all JAMA credibility criteria. Accuracy improved over time: from 5/15 non-guideline-concordant responses in February to 3/15 in April, and only 1 remaining in May. ChatGPT has significan…
Almagazzachi et al. (2024)	United States	Quantitative descriptive study	Online	• 100 questions, each posed to ChatGPT three times by 3 different study staff • Reviewed by board-certified internal medicine physician	Single evaluation period	Generative AI	ChatGPT	• Natural Language Processing • Generative Artificial Intelligence	Evaluating AI-generated responses against clinical guidelines	Evaluated the accuracy and reproducibility of ChatGPT-generated responses to 100 frequently asked hypertension questions against guidelines from the American Heart Association and National Institutes of Health	All kinds of hypertension information produced due to the questions	• Accuracy • Reproducibility	When assessed against acceptable standard responses, ChatGPT responses were appropriate in 92.5% of cases and inappropriate in 7.5%. ChatGPT had a reproducibility score of 93%. ChatGPT showcased commendable accuracy in addressing commonly asked questions about hypertension. Results underscore the potential of generative AI in providing valuable information to patients, but continued research and …
Lee et al. (2024)	United States	Quantitative descriptive study	Online	• 52 ACC frequently asked questions on hypertension • 2 AI chatbots (ChatGPT 3.5, Gemini 1.0) • 4 prompt forms (no prompt, patient-friendly, physician-level, statistics/references) • Total 416 responses analyzed	Single evaluation period	Generative AI	ChatGPT, Gemini	• Natural Language Processing • Generative Artificial Intelligence	Answering frequently asked hypertension patient questions with different prompt strategies	ChatGPT and Gemini were asked 52 questions from the ACC's frequently asked questions on hypertension using four different prompts (no prompt, patient-friendly, physician-level, prompting for statistics/references). Responses were scored for correctness (incorrect/partially correct/correct) and analyzed for readability (Flesch‑Kincaid grade level) and word count.	All kinds of hypertension information produced due to the questions	• Proportions of correct, partially correct, incorrect responses • Flesch‑Kincaid grade level • Word count	Across all forms, incorrect responses were rare (5.5%). ChatGPT gave more partially correct answers than Gemini. Mean FK grade level: ChatGPT 15.92 (collegiate) vs Gemini 13.50 (collegiate), both above NIH recommendation of 8th grade. ChatGPT had lower word count than Gemini. Both chatbots demonstrated high accuracy, suggesting they can be valuable supplementary patient education tools for hypert…
Vinufrancis et al. (2024)	India	Quantitative descriptive study	Online	• 10 common patient queries about hypertension • 2 AI chatbots (ChatGPT, ChatSonic) • 2 internal medicine physician evaluators • Responses assessed per query	Single evaluation period	Generative AI	ChatGPT, ChatSonic	• Natural Language Processing • Generative Artificial Intelligence	Answering common hypertension patient queries and assessing quality/reliability using GQS and Modified DISCERN scales	Ten common patient queries regarding hypertension were presented to ChatGPT and ChatSonic. Responses were recorded and blindly evaluated by two internal medicine physicians using the Global Quality Scale (GQS, 1‑5) and Modified DISCERN scale (0‑5) to assess quality and reliability. Inter‑rater agreement was calculated using Cohen's Kappa.	All kinds of hypertension information produced due to the questions	• Global Quality Scale scores • Modified DISCERN scores • Cohen's Kappa for inter‑rater agreement	Evaluators showed minimal agreement (kappa values: ChatGPT GQS k=0.02, ChatSonic GQS k=0.27. DISCERN k=0.08 and 0.04). While both models demonstrated potential to deliver high‑quality responses, the lack of strong inter‑rater agreement highlights variability in assessment. The study emphasizes the need for ongoing monitoring and fact‑checking of AI‑generated health information, and suggests devel…
Leitner et al. (2024)	United States	Quantitative non-randomized trial	University of California, San Diego Health Population Health Services Organization, CA, USA	• N=141 adults with hypertension • N=128 at 12 weeks • N=102 at 24 weeks	24 weeks	Precision lifestyle AI coaching	Unnamed	• Machine Learning • Prediction Methods, Machine	AI-driven precise lifestyle coaching using personalized ML models	A fully digital, autonomous, AI-based lifestyle coaching program that uses wearable BP monitors and activity trackers to train personalized machine learning models for each participant, determining the individual impact of different lifestyle factors on BP and delivering precision lifestyle recommendations via SMS and mobile app.	• Physical activity (steps, active time) • Sleep hygiene • Stress management • Dietary choices (salt, alcohol, red meat, fruits/vegetables) • Medication adherence • BP self-monitoring	• Primary: SBP and DBP change from baseline to 12 and 24 weeks, percentage change in BP categories (controlled, stage-1, stage-2) • Secondary: Participant engagement rate, number of manual clinician outreaches	At 12 weeks: SBP −5.6 mmHg, DBP −3.8 mmHg; stage-2 HTN: SBP −9.6 mmHg. At 24 weeks: SBP −8.1 mmHg, DBP −5.1 mmHg; stage-2 HTN: SBP −14.2 mmHg. Controlled BP increased by 26.5%. Average weekly engagement was 92%. Only 5.9% required manual outreach. AI-based lifestyle coaching can achieve meaningful BP improvements with minimal clinician workload.
Niko et al. (2024)	Iran	Quantitative descriptive study	Fasa University of Medical Sciences, Fasa, Iran	• 10 HBPM questions, answered twice per chatbot • Evaluated by 3 certified cardiologists	Single evaluation period	Generative AI chatbots	ChatGPT and Microsoft Bing	• Natural Language Processing • Generative Artificial Intelligence	Home blood pressure monitoring (HBPM) knowledge education—comparing ChatGPT vs Bing	Compared the accuracy, completeness, and reproducibility of ChatGPT and Microsoft Bing in answering the 10-question HBPM knowledge checklist.	• Self-preparation before measurement (clothing, rest, avoidance of stimuli) • Body position and cuff use • Number of measurement repetitions • Correct recording and reading of HBPM	• Accuracy • Completeness • Reproducibility	ChatGPT: mean accuracy: 5.96, completeness: 2.93, 97% of responses rated highest accuracy, 93% rated fully complete. Bing: mean accuracy: 5.31, completeness: 2.13, inconsistent reproducibility. ChatGPT answers are reliable and valuable for patients. Bing has more limitations and answers should be interpreted with caution.
Sun et al. (2024)	China	Quantitative RCT	2 community health service centers (Sanxiao Kou and Dongfeng), Anhui Province, China	• N=68 enrolled, randomized 1:1 • N=54 analyzed (experimental=23, control=31)	12 weeks	Intelligent Health Promotion System	Community Intelligent Health Cabin + WeChat	• Expert Systems • Knowledge Bases • Machine Learning • Prediction Methods, Machine	Health behavior education for community-dwelling elderly with hypertension	A WeChat-based health behavioral digital intervention , delivered after assessment at an Intelligent Health Cabin that uses machine learning for CVD risk prediction and expert systems/knowledge graphs to generate personalized exercise prescriptions and dietary recommendations.	• Exercise prescriptions (frequency, intensity, type, time, volume, progression – FITT-VP) • DASH diet (types and quantities of food) • Medication adherence • BP monitoring frequency and technique	• Primary: SBP, DBP, exercise time, medication adherence , DASH adherence, BP monitoring frequency • Secondary: weight, SEVR, baPWV, heart rate, learning performance, diet types/quantity, weekly adherence curves	Experimental group had significant improvements: SBP −7.36 mmHg, exercise time +856.35 MET-min/week, medication adherence improved, BP monitoring frequency increased, learning performance improved. Both groups experienced weight reduction. SEVR showed significant improvement. DBP, heart rate, and baPWV showed no significant changes.
Xu et al. (2024)	China	Mixed methods study	Bengbu Medical University, Anhui, China	• 5 patients with hypertension comorbidities • 24 multidisciplinary experts evaluated	Single evaluation period (December 2023 – February 2024)	Generative AI vs Intelligent Health Promotion System	ChatGPT vs IHPS	• Natural Language Processing • Generative Artificial Intelligence • Expert Systems • Knowledge Bases	Personalized exercise prescription for patients with hypertension comorbidities	Compared ChatGPT-4.0 and an Intelligent Health Promotion System in generating personalized exercise prescriptions for 5 real patients with hypertension comorbidities, based on Transtheoretical Model stages. IHPS utilizes an inference engine to access a knowledge base for exercise planning.	• Exercise prescription (expected health benefits, exercise principles – FITT, weekly plan, movement guidance, precautions) • Disease-specific education (hypertension, diabetes, COPD, Parkinson's, gout, chronic nephritis)	• Accuracy , comprehensiveness, applicability • Qualitative narrative recommendations from 24 multidisciplinary experts • Kendall's concordance coefficients for expert agreement	ChatGPT scored significantly higher than IHPS on accuracy , comprehensiveness, and applicability in most cases. However, for patients wit functional movement disorders, GPT's prescriptions involved higher health risks, whereas IHPS's more conservative approach was advantageous. Neither AI system could fully replace human experts, both can serve as supplementary tools, especially in alleviating fi…
Aguzzi et al. (2025)	Italy	Quantitative descriptive study	University of Bologna / University of Urbino, Italy	• 21 QA test pairs (from augmented dataset of 1473 records) • Multiple RAG strategies compared, domain expert evaluation	Single evaluation period	Open-Source SLMs + Retrieval-Augmented Generation	Qwen3, Gemma 3, Llama 3.2, DeepSeek R1, Falcon 3, Granite 3.1 MoE, SmolLM2, Qwen2.5 (8 SLMs)	• Natural Language Processing • Machine Learning • Generative Artificial Intelligence • Knowledge Bases	Hypertension patient QA chatbot—privacy-preserving RAG-enhanced open-source SLMs	A privacy-preserving chatbot that uses retrieval-augmented generation with a local knowledge base of QA pairs, deployed on resource-constrained devices.	All kinds of hypertension knowledge:blood pressure monitoring, lifestyle modifications, medication management	• Faithfulness • Medical faithfulness • Domain expert evaluation scores • Chi-squared tests with Cramér's V for RAG vs. non-RAG comparison	RAG generally improved response quality over SLM-only baselines. For Gemma 3, the best RAG was significantly better than the best SLM-only approach. Newer SLMs like Qwen3 demonstrated strong performance even without RAG. This suggests the necessity of complex retrieval mechanisms may diminish with rapidly evolving model architectures.
Antia et al. (2025)	Nigeria	Quantitative non-randomized trial	Alex Ekwueme Federal University Teaching Hospital, Abakaliki, Ebonyi State, Nigeria	• N=50 adults on hypertension treatment • N=48 completed follow-up • 2 (4%) lost to follow-up	30 days	Generative AI chatbot	Healthy Heart Assistant	• Natural Language Processing • Generative Artificial Intelligence	Hypertension self-care (patient education, medication/appointment reminders, symptom tracking) in a resource-limited setting	A WhatsApp-based generative AI chatbot deployed in a busy cardiology clinic in Nigeria for improving self-care. Built on OpenAI's GPT architecture and fine-tuned for hypertension management with reinforcement learning from human feedback and stakeholder input from Nigerian cardiologists.	• Hypertension education (disease knowledge, risk factors) • Medication adherence reminders • Clinic appointment reminders • Symptom tracking • Lifestyle modification guidance	• Feasibility: training time (minutes), proportion able to use bot within 5 minutes • Acceptability: frequency of chats, Chatbot Usability Questionnaire, Self-made Healthy Heart Assistant Satisfaction Questionnaire • Preliminary efficacy: SBP/DBP, hypertension knowledge test, medication adherence	Training time averaged 5.7 minutes, 70.8% could use the bot within 5 minutes. Median chat frequency: 1.5 chats/day. CUQ score: 69.5%, SHSQ score: 90%. Hypertension knowledge improved from 60.25% to 64.10%. Medication adherence improved from 60% to 82.17%. SBP decreased by 4 mmHg. Proof-of-concept shows generative AI can be applied with reasonable success in hypertension self-care in low-resource …
Jelic et al. (2025)	Croatia	Mixed Methods Study	Not reported	• N=5136 users of Megi (an AI-based digital health tool for hypertension management) • N=125 users analyzed from online survey of Megi	• 24 months (For quantitative data) • Single survey time point(For qualitative data)	Large Language Model chatbot	Megi	• Natural Language Processing • Generative Artificial Intelligence • Machine Learning	Home BP management and behavioral change education—LLM chatbot for continuous monitoring and personalized recommendations	An LLM-based chatbot Megi accessed via WhatsApp/Viber that actively communicates with patients daily, reminds them to monitor BP, submit biometric data, take medications, and enhance their lifestyle. Delivers personalized advice using GPT-3.5, GPT-4, and GPT-4o via Microsoft Azure OpenAI Service.	• BP monitoring • Medication adherence • Physical activity • Weight management • Lifestyle modification • Stress reduction	• User retention at 3, 6, 9, 12, 24 months • SBP reduction • Spearman correlation between SBP drop and duration of use • Online survey: usefulness in improving self-management, satisfaction, willingness to use, behavioral response, unmet needs	50.3% of 5136 users were active after 1 year. SBP in last biweekly segment was significantly lower than first. SBP drop positively correlated with duration of use. For users with baseline SBP≥150 mmHg, correlation was stronger. Survey revealed >90% satisfaction, >80% felt Megi reduced anxiety and made them feel safer and more connected.
Montagna et al. (2025)	Italy	Quantitative descriptive study	University of Urbino / University of Bologna, Italy	• Simulated patient query dataset • 128 questions for BERTScore • 210 responses evaluated by domain experts	Single evaluation period	Large Language Model chatbot	GPT-3.5 Turbo vs. open-source LLMs (Llama2, Mistral, Mixtral, Alfred)	• Natural Language Processing • Machine Learning • Generative Artificial Intelligence	Hypertension patient self-management chatbot—comparing privacy-preserving architectures	Proposes and compares two privacy-preserving LLM-based chatbot architectures: • A hybrid approach using a local ML.NET intent classifier with GPT-3.5 Turbo for non-sensitive queries • Fully local deployment of open-source LLMs (Llama2, Mistral, Mixtral, Alfred) served through ollama HTTP API.	Hypertension general knowledge	• Intent recognition: precision, recall, accuracy per class and overall • Data extraction accuracy (measure, quantity, format, overall) • BERTScore (precision, recall, F1 vs. GPT-3.5 Turbo reference) • Domain expert evaluation • Chatbot response time	ML.NET hybrid approach significantly outperformed open LLMs in intent recognition. GPT-3.5 Turbo was superior in data extraction. However, two open LLMs (Alfred 42b and Mixtral 8b) received the highest domain expert scores for response quality. Fully local deployment resolves privacy concerns but loses performance in intent recognition and data extraction tasks.
Moolsart et al. (2025)	Thailand	Quantitative non-randomized trial	13 public health facilities in Bangkok, Thailand	N=91 older adults aged 60-75 with uncontrolled hypertension (experimental=46, comparison=45)	12 weeks	Ontology/Knowledge Base + Smart Devices	HT GeriCare@STOU	• Expert Systems • Knowledge Bases	Self-health monitoring for older adults with uncontrolled hypertension—ontology-driven personalized feedback	A self-health monitoring program combining a smartwatch with the HT GeriCare@STOU app. The app uses domain-specific ontology to perform rule-based reasoning (inferring high/normal/low BP and generating corresponding alerts) and linking patient behavioral/biometric data to personalized feedback. Telenursing support provided via LINE video calls.	• Blood pressure self-monitoring skills • Dietary management (food tracking with carbohydrate/protein/fat/sugar/sodium details) • Physical activity (step counting, exercise) • Stress management (relaxation breathing, positive thinking) • Medication adherence	• Primary: Hypertension-controlling behavior • Secondary: Mean Arterial Pressure, SBP, DBP	Within-group: experimental group showed significant improvement in total behavior scores, exercise, and stress management, MAP decreased. Between-group: MAP in experimental group was significantly lower than comparison group, total behavior scores did not differ significantly between groups. Older adults and nurses reported high satisfaction, real-time feedback increased BP awareness and motivate…
Wang et al. (2025)	China	Quantitative non-randomized trial	• First Affiliated Hospital of Bengbu Medical University • Renmin Hospital, Hubei University of Medicine • Xiangyang Central Hospital	• N=51 hypertensive patients from 3 centers • N=6 clinicians • 10 FAQ for BP Coach comparison	30 days	Large Language Model + Digital Phenotyping	Hyper-DREAM	• Natural Language Processing • Generative Artificial Intelligence • Machine Learning	Multimodal hypertension management platform integrating LLM and digital phenotyping	A multimodal digital management platform integrating a fine-tuned LLM (BP Coach via LoRA on GLM-4-9B), digital phenotyping (self-quantified data from wearables and periodic surveys), and clinician-patient interaction modules. BP Coach delivers educational content, personalized healthcare, and emotional support.	• Blood pressure assessment • Behavior change (lifestyle habits, exercise, diet, sleep, mental health) • Digital phenotyping education • Medication management; treatment reminders	• Patient: MAUQ subscales—ease of use and satisfaction, system information arrangement, usefulness • Clinician: Doctor's Software Satisfaction Questionnaire, patient management time • BP Coach: utility, conciseness, completeness, clarity	Patients reported high satisfaction. Clinicians: work efficiency improved from 2.67 to 4.17; patient management time decreased from 11.5 min to 7.5 min. BP Coach achieved highest utility and completeness vs. ChatGPT-4o, ChatGPT-4o Mini, and clinicians, but lower conciseness.
Wang et al. (2026)	China	Quantitative descriptive study	West China Hospital, Sichuan University; First Affiliated Hospital of Bengbu Medical University; China	• 50 hypertension-related questions across 4 domains • 8 model configurations (4 base + 4 HEART-enhanced) • 3 clinicians blind evaluation	Single evaluation period	Retrieval-Augmented Generation Framework	HEART (ChatGPT-4o, Claude-3.5, Gemini-2.5, Llama-3.3)	• Natural Language Processing • Generative Artificial Intelligence • Knowledge Bases • Machine Learning	Hypertension patient education QA enhancement—multi-layer RAG framework	The HEART framework integrates a multi-layer RAG architecture (query reformulation, knowledge retrieval via hybrid search, information filtering with 8 safety principles, answer generation) with a curated hypertension knowledge base derived from clinical practice guidelines and 1500+ verified QA pairs	• Blood pressure knowledge (systolic/diastolic, normal values, diagnosis, classification, risk factors, complications) • BP measurement (methods, cuff selection, timing, frequency, correct technique) • BP management (diet, fruits/vegetables, alcohol, weight, exercise, sauna, stress, sleep, e-cigarettes) • Medication management (necessity, tolerance, organ damage, timing, drug interactions)	• Accuracy, completeness, consistency, robustness, security • Overall quality • Inter-rater reliability • Cohen's d effect sizes • Between-group comparisons (base vs. HEART-enhanced)	ICC=0.825 (excellent reliability). HEART integration significantly improved all 5 dimensions for all 4 LLMs. Mean overall quality: Llama-3.3 3.57→4.20, Claude-3.5 3.92→4.38, ChatGPT-4o 3.91→4.32, Gemini-2.5 4.03→4.38. Claude-3.5+HEART and Gemini-2.5+HEART achieved highest overall quality scores.
Wang et al. (2026)	China	Quantitative descriptive study	• First Affiliated Hospital of Bengbu Medical University • Xiangyang Central Hospital • Renmin Hospital, Hubei University of Medicine	• Internal testing: BKQA (N=20), BPQA (N=200), RFQA (N=139), DMQA (N=200) • External testing: N=107 suspected hypertension patients • Benchmarked against 3 physicians	• Internal: August 2024 – February 2025 • External: February 2025– June 2025	LLM Agent + Retrieval-Augmented Generation	Cascade Framework (ChatGPT-4o, ChatGPT-4o Mini, DeepSeek-V3)	• Natural Language Processing • Generative Artificial Intelligence • Knowledge Bases • Machine Learning • Expert Systems	Suspected hypertension screening, risk stratification, and health education—LLM Agent with structured reasoning	An LLM Agent framework that decomposes hypertension management into specialized subtasks via a Pipeline Orchestration methodology: 11 specialized LLMs execute discrete cognitive subtasks within a Chain-of-Thought reasoning framework for BP classification, risk stratification, and clinical decision-making. Integrates RAG with 5000+ verified QA pairs.	Hypertension knowledge	• Internal testing: BP classification accuracy, risk factor stratification accuracy, clinical decision appropriateness, education comprehensiveness and accuracy, discriminative performance (AUC), decision curve analysis, IDI, NRI •External validation: BP classification accuracy, risk stratification accuracy, clinical decision accuracy, patient-perceived understandability, credibility, emotional s…	Cascade integration yielded significant performance improvements across all models. External validation: 4o-Cascade achieved BP classification accuracy 95.3% vs base 58.9%, risk factor stratification 90.7% vs 71.0%, clinical decision accuracy 92.5% vs 66.4%. Cascade outperformed all 3 practicing physicians (BP classification: 95.3% vs 74.8%–84.1%). Patient-perceived credibility and emotional supp…
Yao et al. (2026)	China	Quantitative RCT	Guangdong Provincial People's Hospital and Zhujiang Hospital, Southern Medical University, Guangzhou, China	• N=62 patients with hypertension (intervention=31, control=31) • CPET sub-sample N=24	8 weeks	AI posture recognition + telerehabilitation	Rehabilitation Exercise Prescription	• Machine Learning	Exercise rehabilitation for hypertension—AI-assisted remote rehabilitation with 3D skeletal pose recognition	An AI-assisted telerehabilitation program using smartphone camera-based 3D skeletal pose estimation (TensorFlow + OpenPose, detecting 17 key body joints via Part Affinity Fields without physical markers). The system provides real-time posture correction, intelligent feedback, and personalized exercise prescriptions based on ACSM standards.	• Exercise prescription (warm-up, cardiorespiratory endurance training, strength resistance training, balance training, flexibility training, cooldown) • Exercise safety and posture correction • Lifestyle guidance	• Primary: 6-minute walk distance • Secondary: SBP, DBP, CPET indices (peak VO₂ [mL/min/kg], peak VO₂%pred [%], total exercise time, anaerobic threshold, RER, maximum load, HR at rest/peak), IPAQ (MET-min/week), SF-12, PHQ-9, GAD-7, exercise self-efficacy, body weight, handgrip strength (right/left), waist/hip circumference	At 8 weeks, intervention group showed significantly greater improvements: 6MWD +62.77 m, SBP −4.11 mmHg, IPAQ +658.96 MET-min/week; exercise self-efficacy +21.71, total exercise time +98.24 s, peak VO₂ +3.39 mL/min/kg, peak VO₂%pred +11.58%. No serious adverse events occurred.
